# Supplementary material for: Microclimatic changes caused by plant invasions and warming: uncovering thermal costs and benefits to a tortoise
Source: Conserv Physiol. 2025 Mar 5;13(1):coaf016. doi: 10.1093/conphys/coaf016 (PMC11884760; doi:10.1093/conphys/coaf016)
Supplement: Web_Material_coaf016 [file web_material_coaf016.zip]

Archive with 1 entries (1 files):
- Garcia_Clusella-Trullas_2024_SuppInfo_microclimatic_changes_in_invaded_habitats_resubmission2025.pdf
